# Supplementary material for: Genome-wide identification and expression analysis of the coronatine-insensitive 1 (COI1) gene family in response to biotic and abiotic stresses in Saccharum
Source: BMC Genomics. 2022 Jan 8;23:38. doi: 10.1186/s12864-021-08255-0 (PMC8742417; doi:10.1186/s12864-021-08255-0)
Supplement: Supplementary file 3 — Additional file 3: Table S1. Identification of COI1 genes in different plants. Table S2. Conserved amino acid residues of COI1 proteins among different groups. Table S3. Characterization of SbCOI1, ShCOI1, and SsCOI1 genes. Table S4. Secondary structure analysis of SbCOI1, ShCOI1, and SsCOI1 proteins. Table S5. Percentage of identity between 7 SbCOI1s, 6 ShCOI1s, and 21 SsCOI1s was calculated using DNAMAN software. Table S6. Ten conserved motifs predicted in the COI1 proteins. Table S7. The gene type of COI1 genes in Sorghum bicolor, Saccharum spp. hybrid cultivar R570, and Saccharum spontaneum. Table S8. Syntenic relationships and selection pressure among Sorghum bicolor, Saccharum spp. hybrid cultivar R570, and Saccharum spontaneum. Table S9. Promoter cis-regulatory elements analysis of SbCOI1, ShCOI1, and SsCOI1 genes. Table S10. Sources of COI1 genes from sequenced species included in this study. Table S11 Primers used in this study. [file 12864_2021_8255_MOESM3_ESM.xlsx]

## Sheet: Table S1
Table S1 Identification of COI1 genes in different plants
Gene name	Gene locus ID	No. of amino acids (aa)	Chromosomal localization	Gene star position	Gene end position
AcCOI1-1	Aco001397.1	590	LG18	10818585	10821778
AcCOI1-2	Aco002748.1	610	LG06	11239127	11242627
AcCOI1-3	Aco003615.1	576	LG17	4259403	4262820
AcCOI1-4	Aco004045.1	585	LG15	1782633	1784969
AcCOI1-5	Aco014112.1	597	LG13	195071	202258
AcCOI1-6	Aco014412.1	593	LG07	14521398	14527536
AtCOI1-1	AT1G12820.1	578	Chr1	4368760	4371298
AtCOI1-2	AT2G39940.1	593	Chr2	16672493	16675864
AtCOI1-3	AT3G26810.1	576	Chr3	9867652	9870782
AtCOI1-4	AT3G62980.1	595	Chr3	23273065	23276630
AtCOI1-5	AT4G03190.1	586	Chr4	1404887	1407402
AtCOI1-6	AT4G24390.1	624	Chr4	12613076	12616238
AtCOI1-7	AT5G49980.1	620	Chr5	20333897	20336671
AmCOI1-1	evm_27.model.AmTr_v1.0_scaffold00003.426	580	AmTr_v1.0_scaffold00003	10012997	10020613
AmCOI1-2	evm_27.model.AmTr_v1.0_scaffold00016.85	576	AmTr_v1.0_scaffold00016	1700530	1703807
AmCOI1-3	evm_27.model.AmTr_v1.0_scaffold00029.327	591	AmTr_v1.0_scaffold00029	4356975	4362199
AmCOI1-4	evm_27.model.AmTr_v1.0_scaffold00135.41	607	AmTr_v1.0_scaffold00135	899106	902383
BdCOI1-1	Bradi1g67160.1.p	588	Bd1	66082000	66087061
BdCOI1-2	Bradi1g72070.1.p	604	Bd1	70110465	70119542
BdCOI1-3	Bradi2g23730.1.p	598	Bd2	21418854	21423441
BdCOI1-4	Bradi2g55210.1.p	595	Bd2	53668683	53672705
BdCOI1-5	Bradi3g58320.1.p	644	Bd3	57640659	57643982
BdCOI1-6	Bradi3g58327.1.p	636	Bd3	57650191	57654135
BdCOI1-7	Bradi4g18220.2.p	577	Bd4	20148875	20155772
BdCOI1-8	Bradi5g08680.1.p	576	Bd5	11671443	11675971
CrCOI1-1	Carub.0001s1256.1.p	578	scaffold_1	4475890	4478732
CrCOI1-2	Carub.0004s2207.1.p	595	scaffold_4	11795228	11798392
CrCOI1-3	Carub.0005s0486.1.p	576	scaffold_5	1952197	1955054
CrCOI1-4	Carub.0005s2963.1.p	595	scaffold_5	13517435	13520590
CrCOI1-5	Carub.0006s3387.1.p	586	scaffold_6	15283942	15286318
CrCOI1-6	Carub.0007s1666.1.p	623	scaffold_7	6214038	6216162
CrCOI1-7	Carub.0008s0988.1.p	636	scaffold_8	6250861	6253535
FvCOI1-1	gene01376-v1.0-hybrid.t1	573	Fvb6	38627141	38629772
FvCOI1-2	gene12066-v1.0-hybrid.t1	616	Fvb5	26341301	26345325
FvCOI1-3	gene20913-v1.0-hybrid.t1	596	Fvb7	18138184	18141474
FvCOI1-4	gene24947-v2.0.a2-hybrid.t1	585	Fvb2	19874656	19878416
MtCOI1-1	Medtr1g088950.1	590	chr1	39904364	39907710
MtCOI1-2	Medtr3g070140.1	602	chr3	31406539	31410162
MtCOI1-3	Medtr3g100860.1	595	chr3	46406816	46410253
MtCOI1-4	Medtr4g091290.1	589	chr4	36143922	36147200
MtCOI1-5	Medtr5g065490.1	618	chr5	27537159	27540315
MtCOI1-6	Medtr5g081870.1	594	chr5	35093692	35098564
MtCOI1-7	Medtr7g083610.1	572	chr7	32173649	32177267
MtCOI1-8	Medtr8g098695.1	574	chr8	41202322	41205889
OsCOI1-1	LOC_Os01g63420.1	631	Chr1	36746807	36750976
OsCOI1-2	LOC_Os02g52230.1	668	Chr2	31985954	31989423
OsCOI1-3	LOC_Os03g08850.1	604	Chr3	4584342	4586848
OsCOI1-4	LOC_Os03g15880.1	590	Chr3	8761498	8767009
OsCOI1-5	LOC_Os04g32460.1	576	Chr4	19453728	19458223
OsCOI1-6	LOC_Os05g37690.1	598	Chr5	22060723	22063865
OsCOI1-7	LOC_Os11g31620.1	569	Chr11	18485308	18490913
PhCOI1-1	Pahal.1G405500.1.p	666	Chr01	56264247	56268223
PhCOI1-2	Pahal.3G257800.1.p	599	Chr03	16979285	16982257
PhCOI1-3	Pahal.5G086800.1.p	598	Chr05	5366650	5370064
PhCOI1-4	Pahal.7G129000.1.p	574	Chr07	33061830	33074251
PhCOI1-5	Pahal.8G186600.1.p	574	Chr08	36522186	36527749
PhCOI1-6	Pahal.9G521000.1.p	592	Chr09	65961011	65964582
PhCOI1-7	Pahal.9G576300.2.p	598	Chr09	69557313	69560247
PpCOI1-1	Pp3c15_1200V3.1.p	594	Chr15	681808	685866
PpCOI1-2	Pp3c17_7680V3.1.p	593	Chr17	5751389	5754938
PpCOI1-3	Pp3c18_16630V3.1.p	627	Chr18	11862182	11865896
PpCOI1-4	Pp3c20_17150V3.1.p	571	Chr20	11223518	11228167
PpCOI1-5	Pp3c20_4050V3.11.p	668	Chr20	2183784	2191020
PpCOI1-6	Pp3c22_6020V3.1.p	694	Chr22	3494651	3499269
PpCOI1-7	Pp3c23_11300V3.1.p	571	Chr23	7796340	7802604
PpCOI1-8	Pp3c23_18960V3.3.p	661	Chr23	12418588	12423567
PpCOI1-9	Pp3c23_5870V3.1.p	572	Chr23	3940860	3946966
PpCOI1-10	Pp3c24_9800V3.1.p	568	Chr24	6742828	6748603
PpCOI1-11	Pp3c24_9814V3.1.p	568	Chr24	6744128	6748587
PpCOI1-12	Pp3c3_8580V3.3.p	616	Chr03	6102878	6108877
PpCOI1-13	Pp3c9_10120V3.1.p	585	Chr09	6588252	6592408
SfCOI1-1	Sphfalx01G076800.1.p	581	LG01	10783583	10788669
SfCOI1-2	Sphfalx01G143500.2.p	630	LG01	20484980	20489556
SfCOI1-3	Sphfalx02G116700.1.p	561	LG02	18520334	18524153
SfCOI1-4	Sphfalx02G116800.1.p	600	LG02	18548865	18553137
SfCOI1-5	Sphfalx03G037600.1.p	652	LG03	5960646	5965748
SfCOI1-6	Sphfalx04G067600.2.p	555	LG04	10292088	10297767
SfCOI1-7	Sphfalx05G034000.1.p	567	LG05	5438978	5444510
SfCOI1-8	Sphfalx06G040200.1.p	594	LG06	6047739	6051705
SfCOI1-9	Sphfalx07G034400.1.p	597	LG07	4986872	4991974
SfCOI1-10	Sphfalx09G027400.1.p	587	LG09	3986319	3992599
SfCOI1-11	Sphfalx09G092000.1.p	571	LG09	14818468	14823936
SfCOI1-12	Sphfalx11G050100.1.p	608	LG11	6702616	6707749
SfCOI1-13	Sphfalx12G047400.1.p	585	LG12	7216829	7221464
SfCOI1-14	Sphfalx13G080100.1.p	650	LG13	12958959	12963418
SfCOI1-15	Sphfalx18G017200.1.p	641	LG18	3037656	3044044
SiCOI1-1	Seita.1G327500.1.p	666	scaffold_1	38772753	38776741
SiCOI1-2	Seita.3G222800.1.p	599	scaffold_3	18170757	18174484
SiCOI1-3	Seita.5G385200.1.p	599	scaffold_5	41691394	41694988
SiCOI1-4	Seita.7G078300.1.p	574	scaffold_7	18231742	18236444
SiCOI1-5	Seita.8G132300.1.p	574	scaffold_8	25578759	25583899
SiCOI1-6	Seita.9G457300.1.p	593	scaffold_9	50407972	50411050
SiCOI1-7	Seita.9G512800.1.p	598	scaffold_9	54443456	54446255
SmCOI1-1	75487	566	scaffold_0	1871547	1873571
SmCOI1-2	163526	617	scaffold_0	307073	309624
SmCOI1-3	168175	591	scaffold_7	1389740	1392977
SmCOI1-4	170974	601	scaffold_13	700475	703025
VvCOI1-1	VIT_200s0181g00040.1	584	chrUn	7655005	7659416
VvCOI1-2	VIT_201s0146g00450.1	588	chr1	22308750	22311393
VvCOI1-3	VIT_207s0104g01320.1	577	chr7	2351621	2355062
VvCOI1-4	VIT_213s0019g03380.1	599	chr13	4412776	4417408
VvCOI1-5	VIT_214s0030g01240.1	582	chr14	5731641	5734790
VvCOI1-6	VIT_214s0068g01330.1	573	chr14	25056650	25060103
VvCOI1-7	VIT_218s0001g07120.1	595	chr18	5311507	5314031
ZmCOI3	Zm00001d003911_P003	576	2	66815688	66823285
ZmCOI8	Zm00001d007357_P003	574	2	229613617	229626731
ZmCOI1b	Zm00001d010082_P001	600	8	98725100	98728770
ZmCOI4	Zm00001d012338_P001	597	8	172708664	172712351
ZmCOI5	Zm00001d018126_P001	666	5	214779470	214783034
ZmCOI6	Zm00001d025268_P001	574	10	111867459	111872204
ZmCOI7	Zm00001d027975_P001	599	1	18954240	18956944
ZmCOI2	Zm00001d028543_P001	592	1	38734079	38737199
ZmCOI1c	Zm00001d038273_P001	600	6	152958703	152962372
ZmCOI1a	Zm00001d042833_P001	599	3	181426991	181430952
ZmCOI9	Zm00001d047848_P001	592	9	143212352	143215236
ZmCOI0	Zm00001d048233_P001	599	9	152882990	152885627
ZmCOI11	Zm00001d052188_P001	667	4	182611709	182615101
TaCOI2-A	Traes_2AL_9EC359B65.2	574	2A	38684891	38689283
TaCOI2-B	Traes_2BL_370AE211F.1	574	2B	111631663	111636013
TaCOI5-A	Traes_4AS_AD3F2B991.1	575	4A	48344426	48347184
TaCOI5-B	Traes_4BL_499E7F095.1	586	4B	243711227	243714109
TaCOI5-D	Traes_4DL_8C2C2ADD4.1	586	4D	19191547	19194445
TaCOI6-A	Traes_5AL_27F194099.2	569	5A	77415870	77422532
TaCOI6-B	Traes_5BL_7AE04C6B2.1	572	5B	189453532	189459589
TaCOI6-D	Traes_5DL_4E8DD7C5F.3	569	5D	108986194	108992606
SsCOI1-1a	Sspon.01G0004790-1A	611	Ss1A	13047184	13049150
SsCOI1-1b	Sspon.01G0004790-2D	600	Ss1D	11369733	11372380
SsCOI1-2a	Sspon.01G0007130-1A	612	Ss1A	19380999	19384354
SsCOI1-2b	Sspon.01G0007130-2C	565	Ss1C	16522192	16525754
SsCOI1-3a	Sspon.04G0022130-1B	642	Ss4B	4268364	4270990
SsCOI1-3b	Sspon.04G0022130-1P	665	Ss4B	4430221	4433757
SsCOI1-3c	Sspon.04G0022130-2C	642	Ss4C	9890048	9892681
SsCOI1-4a	Sspon.05G0012480-1A	545	Ss5A	38692958	38696848
SsCOI1-4b	Sspon.05G0012480-2B	583	Ss5B	32497624	32500311
SsCOI1-4c	Sspon.05G0012480-3C	599	Ss5C	31435055	31439452
SsCOI1-4e	Sspon.05G0012480-4D	599	Ss5D	40654005	40658437
SsCOI1-5	Sspon.05G0033360-1C	613	Ss5C	31476168	31479922
SsCOI1-6a	Sspon.06G0014540-1A	541	Ss6A	80243631	80247775
SsCOI1-6b	Sspon.06G0014540-1P	594	Ss6B	63042669	63051143
SsCOI1-6c	Sspon.06G0014540-3C	452	Ss6C	85657302	85661386
SsCOI1-6d	Sspon.06G0014540-4D	434	Ss6D	60014606	60018330
SsCOI1-7a	Sspon.07G0006790-1A	599	Ss7A	17579746	17583258
SsCOI1-7b	Sspon.07G0006790-2B	599	Ss7B	15673329	15676600
SsCOI1-8a	Sspon.07G0006790-1P	596	Ss3A	6269349	6272744
SsCOI1-8b	Sspon.07G0006790-2P	590	Ss3B	15580763	15584648
SsCOI1-8c	Sspon.07G0006790-3C	596	Ss3C	21750826	21754716
ShCOI1-1	Sh01_p034270	591	Sh01	56874187	56876997
ShCOI1-2	Sh04_p022760	665	Sh04	38881411	38884713
ShCOI1-3	Sh09_p012310	599	Sh09	24243292	24246130
SbCOI1-1	Sobic.001G426900.1.p	591	Sb01	70618569	70627131
SbCOI1-2	Sobic.001G477400.1.p	602	Sb01	74983174	74986891
SbCOI1-3	Sobic.003G359600.1.p	596	Sb03	67693621	67697264
SbCOI1-4	Sobic.004G305400.2.p	662	Sb04	64390011	64393733
SbCOI1-5	Sobic.005G126600.1.p	578	Sb05	55174999	55180981
SbCOI1-6	Sobic.006G056000.1.p	593	Sb06	39937540	39942597
SbCOI1-7	Sobic.009G157200.1.p	599	Sb09	51480218	51483682
Note: Genes that were alleles were designated the same name followed by the letters “a”, “b”, “c”, and“d”, and duplicated genes were designated the same name followed by the letters “e”.

## Sheet: Table S2
Table S2 Conserved amino acid residues of COI1 proteins among different groups
Group	+	Site 1	Site 2	Site 3	Site 4
Group A	P	P	S	F/S	R/K
Group B	L/T	P	S	F	R
Group C	P	H/Q	C	N	R
Group D	S/L/P/V/I	N/D/Q//R	Y	C/S/M/Y/F/N/K	R
Note: Site 1-4 and plus signs respectively indicated four JAZ-binding sites involved in the COI1-JAZ interaction and the conserved site of F-box domains in Supplemental Fig. S1. The letters in the table represent the amino acid residues at the corresponding positions.

## Sheet: Table S3
Table S3 Characterization of SbCOI1, ShCOI1, and SsCOI1 genes
Gene name	No. of amino acids (aa)	MW (kDa)	pI	Instability index	GRAVY	Signal peptide	Transmembrane structure	Subcellular loclization
SsCOI1-1a	611	67.07	5.58	48.9	-0.037	No	No	Nucleus
SsCOI1-1b	600	65.64	5.45	48.78	-0.02	No	No	Nucleus
SsCOI1-2a	612	69.22	7.5	42.91	-0.105	No	No	Cytoplasm, Nucleus
SsCOI1-2b	565	63.54	7.15	34.72	-0.102	No	No	Cytoplasm, Nucleus
SsCOI1-3a	642	70.86	5.25	46.58	-0.118	No	No	Cytoplasm, Nucleus
SsCOI1-3b	665	73.14	5.31	47.52	-0.125	No	No	Cytoplasm, Nucleus
SsCOI1-3c	642	70.79	5.26	47.21	-0.122	No	No	Cytoplasm
SsCOI1-4a	545	60.86	6.12	42.49	-0.122	No	No	Cytoplasm
SsCOI1-4b	583	65.27	6.54	44.09	-0.065	No	No	Nucleus
SsCOI1-4c	599	66.84	6.41	43.19	-0.112	No	No	Nucleus
SsCOI1-4e	599	66.84	6.41	43.19	-0.112	No	No	Nucleus
SsCOI1-5	613	68.31	6.41	42.07	-0.08	No	No	Nucleus
SsCOI1-6a	541	59.14	6.11	46.97	0.118	No	No	Cytoplasm, Nucleus
SsCOI1-6b	594	65.23	8.05	43.6	0.13	No	No	Nucleus
SsCOI1-6c	452	49.78	6.75	44.83	0.049	No	No	Nucleus
SsCOI1-6d	434	47.94	8.4	47.49	0.101	No	No	Cytoplasm, Nucleus
SsCOI1-7a	599	66.49	6.22	47.45	-0.021	No	No	Nucleus
SsCOI1-8a	596	66.56	7.05	49.8	0.017	No	No	Cytoplasm, Nucleus
SsCOI1-7b	599	66.51	6.27	47.66	-0.021	No	No	Nucleus
SsCOI1-8b	590	65.82	6.54	49.73	0.027	No	No	Nucleus
SsCOI1-8c	596	66.55	7.05	49.85	0.022	No	No	Cytoplasm, Nucleus
ShCOI1-1	591	66.94	6.84	41.68	-0.146	No	No	Nucleus
ShCOI1-2	665	73.13	5.31	47.47	-0.114	No	No	Cytoplasm, Nucleus
ShCOI1-3	599	66.58	6.41	47.94	-0.022	No	No	Nucleus
SbCOI1-1	591	66.74	6.31	40.46	-0.117	No	No	Cytoplasm
SbCOI1-2	602	66.01	5.53	49.33	-0.053	No	No	Nucleus
SbCOI1-3	596	66.52	7.02	49.55	-0.001	No	No	Cytoplasm
SbCOI1-4	662	72.84	5.42	46.78	-0.12	No	No	Nucleus
SbCOI1-5	578	63.61	6.78	44.62	0.149	No	No	Nucleus
SbCOI1-6	593	66.41	6.22	44.74	-0.059	No	No	Nucleus
SbCOI1-7	599	66.43	6.02	49.9	0	No	No	Nucleus
Note: SbCOI1, ShCOI1, and SsCOI1 represented the COI1 gene family in Sorghum bicolor, Saccharum spp. hybrid cultivar R570, and Saccharum spontaneum. MW, molecular weight; pI, isoelectric point; GRAVY, grand average of hydropathicity. Genes that were alleles were designated the same name followed by the letters “a”, “b”, “c”, and “d”, and duplicated genes were designated the same name followed by …

## Sheet: Table S4
Table S4 Secondary structure analysis of SbCOI1, ShCOI1, and SsCOI1 proteins
Protein name	Gene locus ID	Alpha helix (%)	Extended strand (%)	Beta turn (%)	Random coil (%)
SsCOI1-1a	Sspon.01G0004790-1A	50.25	12.6	4.26	32.9
SsCOI1-1b	Sspon.01G0004790-2D	49.33	13.33	4.5	32.83
SsCOI1-2a	Sspon.01G0007130-1A	51.14	13.07	4.9	30.88
SsCOI1-2b	Sspon.01G0007130-2C	52.21	13.1	5.84	28.85
SsCOI1-3a	Sspon.04G0022130-1B	48.44	10.9	4.67	35.98
SsCOI1-3b	Sspon.04G0022130-1P	45.41	12.48	4.21	37.89
SsCOI1-3c	Sspon.04G0022130-2C	47.98	11.53	4.36	36.14
SsCOI1-4a	Sspon.05G0012480-1A	49.72	12.84	5.5	31.93
SsCOI1-4b	Sspon.05G0012480-2B	53.17	11.32	3.6	31.9
SsCOI1-4c	Sspon.05G0012480-3C	50.25	12.85	4.51	32.39
SsCOI1-4e	Sspon.05G0012480-4D	50.25	12.85	4.51	32.39
SsCOI1-5	Sspon.05G0033360-1C	48.78	14.19	3.92	33.12
SsCOI1-6a	Sspon.06G0014540-1A	50.83	12.01	4.81	32.35
SsCOI1-6b	Sspon.06G0014540-1P	49.16	12.79	4.88	33.16
SsCOI1-6c	Sspon.06G0014540-3C	49.12	14.6	4.42	31.86
SsCOI1-6d	Sspon.06G0014540-4D	53.46	13.36	4.38	28.8
SsCOI1-7a	Sspon.07G0006790-1A	49.42	12.69	5.51	32.39
SsCOI1-8a	Sspon.07G0006790-1P	49.5	12.92	5.03	32.55
SsCOI1-7b	Sspon.07G0006790-2B	48.25	13.86	5.84	32.05
SsCOI1-8b	Sspon.07G0006790-2P	49.83	12.37	4.75	33.05
SsCOI1-8c	Sspon.07G0006790-3C	48.83	13.93	4.53	32.72
ShCOI1-1	Sh01_p034270	50.42	14.04	4.74	30.8
ShCOI1-2	Sh04_p022760	46.02	12.78	4.06	37.14
ShCOI1-3	Sh09_p012310	49.75	12.02	5.51	32.72
SbCOI1-1	Sobic.001G426900.1.p	47.72	14.38	4.91	32.99
SbCOI1-2	Sobic.001G477400.1.p	49.34	12.79	4.82	33.06
SbCOI1-3	Sobic.003G359600.1.p	49.33	13.26	5.03	32.38
SbCOI1-4	Sobic.004G305400.2.p	49.09	11.48	3.32	36.1
SbCOI1-5	Sobic.005G126600.1.p	50.52	12.46	4.5	32.53
SbCOI1-6	Sobic.006G056000.1.p	50.59	12.65	3.2	33.56
SbCOI1-7	Sobic.009G157200.1.p	48.75	13.52	5.34	32.39

## Sheet: Table S5
Table S5 Percentage of identity between 7 SbCOI1s, 6 ShCOI1s, and 21 SsCOI1s was calculated using DNAMAN software
Gene name	SsCOI1-1a	SsCOI1-1b	SsCOI1-2a	SsCOI1-2b	SsCOI1-3a	SsCOI1-3b	SsCOI1-3c	SsCOI1-4a	SsCOI1-4b	SsCOI1-4c	SsCOI1-4e	SsCOI1-5	SsCOI1-6a	SsCOI1-6b	SsCOI1-6c	SsCOI1-6d	SsCOI1-7a	SsCOI1-7b	SsCOI1-8a	SsCOI1-8b	SsCOI1-8c	ShCOI1-1	ShCOI1-2	ShCOI1-3	SbCOI1-1	SbCOI1-2	SbCOI1-3	SbCOI1-4	SbCOI1-5	SbCOI1-6	SbCOI1-7	ShCOI1-4	ShCOI1-5	ShCOI1-6
SsCOI1-1a	100
SsCOI1-1b	99.7	100
SsCOI1-2a	28.4	28.4	100
SsCOI1-2b	28	28	92.9	100
SsCOI1-3a	56.3	56.3	29.5	29.1	100
SsCOI1-3b	56.6	56.6	28.6	29	98.9	100
SsCOI1-3c	56.3	56.3	29.6	29.3	99.4	98.9	100
SsCOI1-4a	41	40.8	29.2	30.9	46.3	44.8	46.5	100
SsCOI1-4b	40.1	40	27.9	28.7	45	43.8	45.2	92.2	100
SsCOI1-4c	40	39.9	27	28.7	45	43.8	45.2	87.1	99.7	100
SsCOI1-4e	40	39.9	27	28.7	45	43.8	45.2	87.1	99.7	100	100
SsCOI1-5	40.1	40	27.2	28.8	45.2	44	45.4	87.2	99.8	99.8	99.8	100
SsCOI1-6a	38.1	38.1	29.7	29.3	42.2	40.5	42	52.7	55	55	55	55.2	100
SsCOI1-6b	40.2	40.2	29.5	29.7	44.6	43	44.5	54.3	56.9	56	56	56.2	94.6	100
SsCOI1-6c	43.2	43.2	32.6	32.5	48.2	46.2	48.2	58.3	58.4	58.5	58.5	58.6	92.5	98.5	100
SsCOI1-6d	39.5	39.5	30.3	30.3	43.2	43	43	56.5	58.9	59	59	59.2	91.4	96.3	94.5	100
SsCOI1-7a	29.7	29.7	60.6	57.4	30.6	29.9	30.6	30.5	28.9	28.9	28.9	29	30.3	31.4	35.6	32.5	100
SsCOI1-7b	29.7	29.7	60.6	57.4	30.6	29.9	30.6	30.5	28.9	28.9	28.9	29	30.3	31.4	35.6	32.5	99.8	100
SsCOI1-8a	28.7	28.7	61.1	57.9	30.8	29.8	30.8	31.2	29.4	29.1	29.1	29.6	29.2	30	33.4	31.5	80.2	80.2	100
SsCOI1-8b	28.8	28.8	60.9	57.7	30.9	29.9	30.9	31.2	29.7	29.4	29.4	29.9	29.3	30.1	33.4	31.7	80	80	99.3	100
SsCOI1-8c	28.8	28.8	60.9	57.7	30.6	29.6	30.6	31	29.2	28.9	28.9	29.4	29	29.8	33.2	31.3	80	80	99.8	99.2	100
ShCOI1-1	28.2	28.2	98.5	92.7	29.3	28.4	29.5	30.1	28.2	28.2	28.2	28.4	30.1	30.1	33.1	30.6	61.3	61.3	61.4	61.2	61.2	100
ShCOI1-2	56.6	56.6	28.6	29	99.4	99.5	99.4	44.8	43.8	43.8	43.8	44	40.5	43	46.2	43	29.9	29.9	29.8	29.9	29.6	28.4	100
ShCOI1-3	29.3	29.3	60.8	57.4	30.6	29.9	30.6	30.5	28.9	28.9	28.9	29	30.1	31.2	35.3	32.5	99.2	99.3	80.3	80.2	80.2	61.5	29.9	100
SbCOI1-1	28.2	28.2	96.3	90.8	29.1	28.2	29.3	30.5	28.2	28.2	28.2	28.4	29.5	29.5	32.6	30.3	61.8	61.8	61.9	61.8	61.7	97.1	28.2	62	100
SbCOI1-2	95.8	95.8	28.4	28	55.7	56	55.7	41.4	40.8	40.8	40.8	40.8	37.5	39.8	43	38.8	29	29	28.3	28.4	28.5	28.2	56	28.7	28.4	100
SbCOI1-3	28.5	28.5	60.9	57.7	30.1	29.1	30.1	31	29.2	29.1	29.1	29.4	29	29.8	33.2	31.5	79.5	79.5	96.6	95.9	96.5	61.2	29.1	79.7	61.7	28.2	100
SbCOI1-4	56.2	56.2	28.1	28.5	97.4	97.6	97.4	44.4	43.5	43.4	43.4	43.7	40.5	43	45.9	43	29.8	29.8	29.2	29.4	29.1	27.9	97.7	29.8	27.8	55.6	28.7	100
SbCOI1-5	40.9	40.9	30.2	29.9	45.3	43.6	45.1	56.2	57.6	57.6	57.6	57.7	91.1	94.5	93.3	90.6	32.2	32.2	30.7	30.9	30.6	30.7	43.6	32	30.2	40.6	30.6	43.6	100
SbCOI1-6	39.8	39.6	27.8	28.8	45.4	44.2	45.5	89.1	98.3	97.4	97.4	97.6	55.2	56	58.4	58.9	29.4	29.4	29.9	30.2	29.8	28.4	44.2	29.4	28.4	40.5	29.8	43.8	57.7	100
SbCOI1-7	29.3	29.3	60.4	57.2	31	30.1	31	30.7	29	29.1	29.1	29.2	30.3	31.4	35.6	32.5	97.5	97.7	79.7	79.5	79.5	61.1	30.1	97.7	61.6	28.7	79.2	29.9	32.2	29.6	100
ShCOI1-4	39.9	39.7	27.6	28.7	44.9	43.7	45.1	90.5	99.5	98.6	98.6	98.8	55.1	56.1	58.5	58.9	29.3	29.3	29.8	30.1	29.6	28.2	43.7	29.3	28.2	40.6	29.6	43.4	57.7	98.5	29.5	100
ShCOI1-5	99.7	99.7	28.4	28	56.3	56.6	56.3	40.8	40	39.9	39.9	40	38.1	40.2	43.2	39.5	29.7	29.7	28.6	28.7	28.8	28.2	56.6	29.3	28.2	96	28.4	56.2	40.9	39.6	29.3	39.7	100
ShCOI1-6	56.7	56.7	28.6	29	99.7	99.2	99.7	44.8	43.8	43.8	43.8	44	40.5	43	46.2	43	29.9	29.9	29.7	29.8	29.5	28.5	99.7	29.9	28.3	56.1	29	97.7	43.6	44.2	30.1	43.7	56.7	100

## Sheet: Table S6
Table S6 Ten conserved motifs predicted in the COI1 proteins
Motif	E-value	Sites	Width	Motif sequence		Annotation
1	4.3e-895	31	46	VTVGNCYAVSPERLVARFPNLRALALKGKPRFADFNLVPEDWGAYA		Transp_inhibit super family
2	9.3e-916	30	50	YIGKYSKNJEYLSVAFAGESDNGLQYVANGCKNLRKLEJRDSPFSDRALL		Leucine-rich repeat
3	4.8e-756	31	41	GYVPEEVLELVLGFVTDPRDRNAASLVCRSWYRVEALSRRH		F-box_5
4	1.0e-554	31	31	VLDVIGDEGLQVVASTCKDLQELRVEPGDDN		-
5	1.1e-713	31	41	CJVLLDRPDAITGQPLDEGFGAJVRNCKKLRRFAMSGRLTD		-
6	5.0e-459	31	28	FPMFKELKLDCCEGFSTDGLALIARSCR		-
7	2.6e-554	30	41	FMGTEELPAIFPYCAALKSLBLSYTFLTTEDHCQVIVNCPN		-
8	7.3e-281	29	21	RYESMRSLWMSSCNLTLTGCK		-
9	5.7e-356	23	29	LEYIAYFVSDITNGALEAIGTFCKELYDF		-
10	8.3e-300	31	21	ACPGLEELHLKRMVVTDEDLA		-

## Sheet: Table S7
Table S7 The gene type of COI1 genes in Sorghum bicolor, Saccharum spp. hybrid cultivar R570, and Saccharum spontaneum
Gene name	Gene ID	Gene type
SbCOI1-1	Sobic.001G426900.1.v3.2	Dispersed
SbCOI1-2	Sobic.001G477400.1.v3.2	Dispersed
SbCOI1-3	Sobic.003G359600.1.v3.2	WGD or Segmental
SbCOI1-4	Sobic.004G305400.2.v3.2	Dispersed
SbCOI1-5	Sobic.005G126600.1.v3.2	Dispersed
SbCOI1-6	Sobic.006G056000.1.v3.2	Dispersed
SbCOI1-7	Sobic.009G157200.1.v3.2	WGD or Segmental
ShCOI1-1	Sh01_t034270	Dispersed
ShCOI1-2	Sh04_t022760	Dispersed
ShCOI1-3	Sh09_t012310	Dispersed
SsCOI1-1a	Sspon.01G0004790-1A	WGD or Segmental
SsCOI1-1b	Sspon.01G0004790-2D	WGD or Segmental
SsCOI1-2a	Sspon.01G0007130-1A	Dispersed
SsCOI1-2b	Sspon.01G0007130-2C	Dispersed
SsCOI1-3a	Sspon.04G0022130-1B	Proximal
SsCOI1-3b	Sspon.04G0022130-1P	Proximal
SsCOI1-3c	Sspon.04G0022130-2C	Singleton
SsCOI1-4a	Sspon.05G0012480-1A	WGD or Segmental
SsCOI1-4b	Sspon.05G0012480-2B	WGD or Segmental
SsCOI1-4c	Sspon.05G0012480-3C	WGD or Segmental
SsCOI1-4e	Sspon.05G0012480-4D	WGD or Segmental
SsCOI1-5	Sspon.05G0033360-1C	Tandem
SsCOI1-6a	Sspon.06G0014540-1A	WGD or Segmental
SsCOI1-6b	Sspon.06G0014540-1P	WGD or Segmental
SsCOI1-6c	Sspon.06G0014540-3C	WGD or Segmental
SsCOI1-6d	Sspon.06G0014540-4D	WGD or Segmental
SsCOI1-7a	Sspon.07G0006790-1A	WGD or Segmental
SsCOI1-7b	Sspon.07G0006790-2B	Dispersed
SsCOI1-8a	Sspon.07G0006790-1P	WGD or Segmental
SsCOI1-8b	Sspon.07G0006790-2P	WGD or Segmental
SsCOI1-8c	Sspon.07G0006790-3C	WGD or Segmental
Note: WGD or segmental, segmental duplication/whole-genome duplication; Dispersed, dispersed duplication; Proximal, proximal duplication; Tandem, tandem duplication; Singleton, single copy.

## Sheet: Table S8
Table S8 Syntenic relationships and selection pressure among Sorghum bicolor, Saccharum spp. hybrid cultivar R570, and Saccharum spontaneum
	Gene name	Gene ID	Gene name	Gene ID	Ka	Ks	Ka/Ks	Selection pressure
Saccharum spontaneum-Sorghum bicolor	SsCOI1-7a	Sspon.07G0006790-1A	SbCOI1-7	Sobic.009G157200.1.v3.2	0.0112145	0.0626209	0.179085	Purifying selection
	SsCOI1-4a	Sspon.05G0012480-1A	SbCOI1-6	Sobic.006G056000.1.v3.2	0.0610129	0.164632	0.370602	Purifying selection
	SsCOI1-4c	Sspon.05G0012480-3C	SbCOI1-6	Sobic.006G056000.1.v3.2	0.0102287	0.0754147	0.135633	Purifying selection
	SsCOI1-1a	Sspon.01G0004790-1A	SbCOI1-2	Sobic.001G477400.1.v3.2	0.0192621	0.0648007	0.297251	Purifying selection
	SsCOI1-2a	Sspon.01G0007130-1A	SbCOI1-1	Sobic.001G426900.1.v3.2	0.0176833	0.0671179	0.263466	Purifying selection
	SsCOI1-8c	Sspon.07G0006790-3C	SbCOI1-3	Sobic.003G359600.1.v3.2	0.016225	0.0886509	0.183021	Purifying selection
	SsCOI1-8b	Sspon.07G0006790-2P	SbCOI1-7	Sobic.009G157200.1.v3.2	0.123951	0.660624	0.187627	Purifying selection
	SsCOI1-4e	Sspon.05G0012480-4D	SbCOI1-6	Sobic.006G056000.1.v3.2	0.0102287	0.0808128	0.126573	Purifying selection
	SsCOI1-1b	Sspon.01G0004790-2D	SbCOI1-2	Sobic.001G477400.1.v3.2	0.0200276	0.0671793	0.298122	Purifying selection
	SsCOI1-6a	Sspon.06G0014540-1A	SbCOI1-5	Sobic.005G126600.1.v3.2	0.0259277	0.106859	0.242634	Purifying selection
	SsCOI1-6d	Sspon.06G0014540-4D	SbCOI1-5	Sobic.005G126600.1.v3.2	0.042865	0.117715	0.364142	Purifying selection
	SsCOI1-6c	Sspon.06G0014540-3C	SbCOI1-5	Sobic.005G126600.1.v3.2	0.0308834	0.12208	0.252978	Purifying selection
Saccharum spontaneum-Saccharum spp. hybrid cultivar R570	SsCOI1-7a	Sspon.07G0006790-1A	ShCOI1-3	Sh09_t012310	0.00372255	0.0134382	0.277013	Purifying selection
	SsCOI1-2a	Sspon.01G0007130-1A	ShCOI1-1	Sh01_t034270	0.00897542	0.033445	0.268363	Purifying selection
	SsCOI1-8b	Sspon.07G0006790-2P	ShCOI1-3	Sh09_t012310	0.122432	0.641068	0.190981	Purifying selection
	SsCOI1-3a	Sspon.04G0022130-1B	ShCOI1-2	Sh04_t022760	0.00277778	0.0167371	0.165966	Purifying selection
Saccharum spp. hybrid cultivar R570-Sorghum bicolor	ShCOI1-1	Sh01_t034270	SbCOI1-1	Sobic.001G426900.1.v3.2	0.0135139	0.0657355	0.20558	Purifying selection
	ShCOI1-3	Sh09_t012310	SbCOI1-3	Sobic.003G359600.1.v3.2	0.125217	0.660685	0.189526	Purifying selection
	ShCOI1-3	Sh09_t012310	SbCOI1-7	Sobic.009G157200.1.v3.2	0.010842	0.066181	0.163823	Purifying selection
	ShCOI1-2	Sh04_t022760	SbCOI1-4	Sobic.004G305400.2.v3.2	0.0101892	0.0772857	0.131838	Purifying selection
Saccharum spontaneum-Saccharum spontaneum	SsCOI1-1a	Sspon.01G0004790-1A	SsCOI1-1b	Sspon.01G0004790-2D	0.000746454	0.00217865	0.342622	Purifying selection
	SsCOI1-8a	Sspon.07G0006790-1P	SsCOI1-8c	Sspon.07G0006790-3C	0.000746269	0.00223881	0.333333	Purifying selection
	SsCOI1-8b	Sspon.07G0006790-2P	SsCOI1-8c	Sspon.07G0006790-3C	0.00453716	0.00907212	0.500121	Purifying selection
	SsCOI1-8b	Sspon.07G0006790-2P	SsCOI1-7a	Sspon.07G0006790-1A	0.123714	0.634283	0.195045	Purifying selection
	SsCOI1-4a	Sspon.05G0012480-1A	SsCOI1-4b	Sspon.05G0012480-2B	0.0432416	0.0741247	0.583363	Purifying selection
	SsCOI1-4a	Sspon.05G0012480-1A	SsCOI1-4c	Sspon.05G0012480-3C	0.0726524	0.142259	0.510705	Purifying selection
	SsCOI1-4a	Sspon.05G0012480-1A	SsCOI1-4e	Sspon.05G0012480-4D	0.0726524	0.149151	0.487106	Purifying selection
	SsCOI1-4c	Sspon.05G0012480-3C	SsCOI1-4e	Sspon.05G0012480-4D	0	0.00471514	0	Purifying selection
	SsCOI1-6a	Sspon.06G0014540-1A	SsCOI1-6c	Sspon.06G0014540-3C	0.0118911	0.055791	0.213136	Purifying selection
	SsCOI1-6a	Sspon.06G0014540-1A	SsCOI1-6d	Sspon.06G0014540-4D	0.0141174	0.0366463	0.385234	Purifying selection
	SsCOI1-6b	Sspon.06G0014540-1P	SsCOI1-6d	Sspon.06G0014540-4D	0.0130408	0.0436122	0.299017	Purifying selection
	SsCOI1-6c	Sspon.06G0014540-3C	SsCOI1-6d	Sspon.06G0014540-4D	0.0199808	0.0635823	0.31425	Purifying selection

## Sheet: Table S9
Table S9 Promoter cis-regulatory elements analysis of SbCOI1, ShCOI1, and SsCOI1 genes
Types	Functional description	SbCOI1-1	SbCOI1-2	SbCOI1-3	SbCOI1-4	SbCOI1-5	SbCOI1-6	SbCOI1-7	ShCOI1-1	ShCOI1-2	ShCOI1-3	SsCOI1-1a	SsCOI1-1b	SsCOI1-2a	SsCOI1-2b	SsCOI1-3a	SsCOI1-3b	SsCOI1-3c	SsCOI1-4a	SsCOI1-4b	SsCOI1-4c	SsCOI1-4e	SsCOI1-5	SsCOI1-6a	SsCOI1-6b	SsCOI1-6c	SsCOI1-6d	SsCOI1-7a	SsCOI1-7b	SsCOI1-8a	SsCOI1-8b	SsCOI1-8c
Stress responsiveness elements	Anaerobic induction	0	1	1	1	2	0	1	0	3	2	1	2	1	1	1	6	5	0	0	1	1	0	2	1	2	2	0	1	2	2	3
	Enhance anoxic specific inducibility	0	0	1	1	0	0	1	0	0	1	2	2	0	0	0	2	0	4	4	0	0	5	0	1	0	0	1	1	0	0	2
	Defense and stress responsiveness	0	0	0	0	0	0	0	0	0	0	0	1	0	0	0	1	1	1	2	2	3	1	0	1	1	1	0	0	0	0	0
	Drought-inducibility	1	1	1	0	0	0	0	0	1	0	1	2	3	3	0	1	1	1	1	1	1	1	1	1	1	1	1	1	0	0	4
	Low-temperature responsiveness	3	1	0	1	2	0	0	1	1	2	1	0	0	0	1	2	1	3	3	0	1	3	1	1	1	1	1	1	0	0	1
	Wound-responsive element	0	0	0	0	1	0	0	0	0	0	0	0	0	0	0	0	1	0	0	0	0	0	0	0	0	0	0	0	0	0	0
	Dehydration, low-temperature, salt stress responsiveness	0	0	0	0	0	0	0	0	0	0	0	0	0	0	0	1	0	0	0	0	0	0	1	0	0	0	0	0	0	0	0
Hormone responsiveness elements	Auxin responsiveness	0	0	3	0	0	0	0	2	2	0	1	1	1	1	2	2	0	0	0	0	0	0	1	0	3	2	2	1	2	2	0
	Gibberellin responsiveness	0	1	0	0	1	0	1	1	0	1	1	1	1	1	1	1	1	0	0	0	0	0	1	2	0	0	2	0	2	2	1
	MeJA responsiveness	8	6	10	6	0	2	4	4	6	4	2	2	8	6	6	8	8	6	4	2	4	6	8	6	2	4	12	2	6	6	2
	Salicylic acid responsiveness	0	0	0	0	1	0	2	0	0	0	1	0	0	0	0	1	1	1	2	3	2	1	0	0	0	0	2	0	0	1	0
	Abscisic acid responsiveness	2	2	4	2	0	0	0	5	1	3	1	3	3	5	1	4	3	1	2	0	3	2	5	0	3	7	3	2	4	3	2
Light responsiveness elements	Light responsiveness	11	4	11	7	7	14	9	14	5	13	2	6	9	12	7	8	10	10	9	8	11	10	16	19	11	13	5	17	13	10	15
Growth and development related elements	Zein metabolism regulation	1	1	0	1	0	0	1	1	1	1	2	2	0	0	1	0	0	1	1	0	1	1	1	1	1	1	1	2	0	0	0
	Meristem expression	0	2	0	0	2	0	1	0	0	0	1	2	1	1	0	0	0	1	1	0	0	1	0	0	0	0	2	0	0	0	0
	Element involved in differentiation of the palisade mesophyll cells	0	0	1	1	0	0	0	0	0	0	0	0	1	1	1	0	0	0	0	0	1	0	0	0	0	0	0	0	0	0	0
	Seed-specific regulation	0	2	1	0	0	0	0	0	0	0	0	0	0	0	2	0	0	0	0	0	0	0	0	0	0	0	0	0	0	0	1
	Endosperm expression	0	0	0	1	0	0	0	0	0	0	0	0	0	0	0	0	0	0	0	0	0	0	0	0	0	0	0	0	0	0	0

## Sheet: Table S10
Table S10 Sources of COI1 genes from sequenced species included in this study
Taxonomy	Species name	Abbreviation	Sources	Number of COI1
Eudicots	Medicago truncatula	Mt	https://phytozome.jgi.doe.gov/pz/portal.html	8
	Arabidopsis thaliana	At	https://phytozome.jgi.doe.gov/pz/portal.html	7
	Capsella rubella	Cr	https://phytozome.jgi.doe.gov/pz/portal.html	7
	Fragaria vesca	Fv	https://phytozome.jgi.doe.gov/pz/portal.html	4
	Vitis vinifera	Vv	https://phytozome.jgi.doe.gov/pz/portal.html	7
Monocots	Ananas comosus	Ac	https://phytozome.jgi.doe.gov/pz/portal.html	6
	Brachypodium distachyon	Bd	https://phytozome.jgi.doe.gov/pz/portal.html	8
	Oryza sativa	Os	https://phytozome.jgi.doe.gov/pz/portal.html	7
	Panicum hallii	Ph	https://phytozome.jgi.doe.gov/pz/portal.html	7
	Setaria italica	Si	https://phytozome.jgi.doe.gov/pz/portal.html	7
	Sorghum bicolor	Sb	https://phytozome.jgi.doe.gov/pz/portal.html	7
	Zea mays	Zm	https://phytozome.jgi.doe.gov/pz/portal.html	13
	Triticum aestivum	Ta	https://phytozome.jgi.doe.gov/pz/portal.html	8
	Saccharum spp. hybrid cultivar R570	Sh	http://sugarcane-genome.cirad.fr/	3
	Saccharum spontaneum	Ss	http://www.life.illinois.edu/ming/downloads/Spontaneum_genome/	21
Basal angiosperms	Amborella trichopoda	Am	https://phytozome.jgi.doe.gov/pz/portal.html	4
Mosses	Physcomitrella patens	Pp	https://phytozome.jgi.doe.gov/pz/portal.html	13
	Sphagnum fallax	Sf	https://phytozome.jgi.doe.gov/pz/portal.html	15
Rhodophyta	Chondrus crispus	Cc	http://plants.ensembl.org/index.html	0
	Cyanidioschyzon merolae	Cm	http://plants.ensembl.org/index.html	0
	Galdieria sulphuraria	Gs	http://plants.ensembl.org/index.html	0
Chlorphyta	Coccomyxa subellipsoidea C169	Cs	https://phytozome.jgi.doe.gov/pz/portal.html	0
	Micromonas pusilla CCMP1545	Mp	https://phytozome.jgi.doe.gov/pz/portal.html	0
Lycophytes	Selaginella moellendorffii	Sm	https://phytozome.jgi.doe.gov/pz/portal.html	4

[truncated: 1 more sheets: Table S11]
